# Supplementary material for: Population Cohort-Validated PM2.5-Induced Gene Signatures: A Machine Learning Approach to Individual Exposure Prediction
Source: Toxics. 2025 Jun 30;13(7):562. doi: 10.3390/toxics13070562 (PMC12300151; doi:10.3390/toxics13070562)
Supplement: Supplementary file 1 [file toxics-13-00562-s001.zip]

Archive with 1 entries (1 files):
- toxics-3672750-supplementary.pdf
